# Supplementary material for: A Multi-Megabase Copy Number Gain Causes Maternal Transmission Ratio Distortion on Mouse Chromosome 2
Source: PLoS Genet. 2015 Feb 13;11(2):e1004850. doi: 10.1371/journal.pgen.1004850 (PMC4334553; doi:10.1371/journal.pgen.1004850)
Supplement: S1 Table — For each dam, the numbers of offspring having each of the two possible genotypes is shown, along with their ratio (TR) and p-value for a one-sided exact binomial test of deviation from the Mendelian expectation of 0.5; the average litter size (ALS) ± standard deviation (ALS.SD); the number of live/resorbed embryos counted in utero at mid-gestation of the final litter; the 95% confidence interval (CI) of the TR; the average number of WSB/EiJ and non-WSB/EiJ alleles per litter; the maximum litter size; the TaqMan ΔCt value, standard deviation, and predicted copy number; and the TRD classification: N = no TRD (TR < 0.6 or p > = 0.1), L = low TRD (TR ≥ 0.6 and p > 0.05), M = intermediate TRD (p ≤ 0.05, 0.6 ≥ TR < 0.92), H = high TRD (TR ≥ 0.92); U = unclassified (sample size < 10), X = low copy number due to deletion. Females used in determining the R2d2 candidate interval (Fig. 1) are shown in bold. (XLSX) [file pgen.1004850.s013.xlsx]

## Sheet: TableS1_JPD_2014.09.11.txt
Dam	Sire	Het Parent	R2d2WSB	R2d2notWSB	N	TR	p	ALS	ALS.SD	Live	Dead	CI.low	CI.high	AvgWSB	AvgNOT	maxLS	TaqMan	TaqMan.SD	CN	TRD	Trans Allele
DO-G13-001	FVB/NJ	dam	22	22	44	0.5	0.559802	7.3	1.5	5	2	0.356219	0.643781	4.5	3.8	9	2.192	0.212	expected	N	F
DO-G13-003	FVB/NJ	dam	30	25	55	0.545455	0.295027	9.2	1.6	10	0	0.415449	0.672959	5	4	11	2.332	0.183	expected	N	A
DO-G13-004	FVB/NJ	dam	16	16	32	0.5	0.569975	6.8	2.4	5	1	0.333078	0.666922	3.5	3.8	9	1.981	0.068	expected	N	F
DO-G13-005	FVB/NJ	dam	21	8	29	0.724138	0.0120598	5.8	2.3	9	1	0.556819	0.868516	3.8	0.8	9	2.773	0.174	expected	M	G
DO-G13-006	FVB/NJ	dam	24	6	30	0.8	0.000715453	5	1.9	7	1	0.647953	0.922006	4	0.6	7	2.453	0.118	expected	M	C
DO-G13-007	FVB/NJ	dam	31	6	37	0.837838	2.06288e-05	6.2	2	10	0	0.709484	0.938373	4.8	0.6	10	2.635	0.092	expected	M	F
DO-G13-008	FVB/NJ	dam	19	25	44	0.431818	0.854392	8.8	1.9	7	2	0.291721	0.57657	3.5	5.8	12	2.202	0.116	expected	N	C
DO-G13-009	FVB/NJ	dam	29	30	59	0.491525	0.602578	8.6	0.7	7	0	0.366744	0.616743	3.8	5	9	2.273	0.144	expected	N	B
DO-G13-010	FVB/NJ	dam	39	26	65	0.6	0.0680162	9.3	2	10	1	0.480759	0.71456	5.8	4	13	1.939	0.135	expected	L	C
DO-G13-011	FVB/NJ	dam	20	4	24	0.833333	0.00077194	5.8	1.2	5	2	0.671441	0.953418	5	1	8	2.056	0.212	expected	M	B
DO-G13-012	FVB/NJ	dam	17	9	26	0.653846	0.0843188	8.7	0.5	NA	NA	0.470592	0.819735	6.5	2	9	1.797	0.071	expected	L	C
DO-G13-013	FVB/NJ	dam	34	11	45	0.755556	0.000412041	7.5	1.9	4	0	0.624904	0.869015	5.8	2	10	2.244	0.085	expected	M	C
DO-G13-014	FVB/NJ	dam	32	3	35	0.914286	2.08849e-07	5.8	1.6	6	1	0.806933	0.984184	4.5	0.5	9	2.763	0.298	expected	M	B
DO-G13-015	FVB/NJ	dam	19	15	34	0.558824	0.303796	6.8	1.5	NA	NA	0.39511	0.717399	3.5	2.8	9	2.13	0.179	expected	N	F
DO-G13-016	FVB/NJ	dam	15	21	36	0.416667	0.878508	9	1.6	8	3	0.264337	0.575892	3.3	6	11	1.365	0.091	expected	N	B
DO-G13-017	FVB/NJ	dam	21	16	37	0.567568	0.255688	7.4	2.1	9	0	0.41029	0.719399	3.8	3.2	10	1.359	0.12	expected	N	G
DO-G13-018	FVB/NJ	dam	25	11	36	0.694444	0.0144084	5.4	1.7	2	7	0.540954	0.831781	4.2	2.4	9	2.407	0.131	expected	M	B
DO-G13-019	FVB/NJ	dam	23	4	27	0.851852	0.000155374	3.9	1.1	4	1	0.704722	0.959349	3	0.8	5	2.042	0.064	expected	M	B
DO-G13-020	FVB/NJ	dam	32	10	42	0.761905	0.000470337	7	0.6	6	0	0.627535	0.877426	5.4	1.8	8	2.099	0.226	expected	M	B
DO-G13-021	FVB/NJ	dam	31	11	42	0.738095	0.00144362	7	1.2	6	3	0.600506	0.858582	5.4	1.8	9	1.747	0.219	expected	M	F
DO-G13-022	FVB/NJ	dam	37	22	59	0.627119	0.0337223	9.8	0.9	10	2	0.502972	0.744725	7	2.8	11	2.016	0.015	expected	M	G
DO-G13-023	FVB/NJ	dam	13	9	22	0.590909	0.261734	5.5	1.1	5	2	0.390267	0.779599	3	2.7	7	1.829	0.088	expected	N	C
DO-G13-024	FVB/NJ	dam	28	30	58	0.482759	0.652998	9.8	2.2	6	4	0.357238	0.60918	4.8	5.8	12	2.815	0.282	expected	N	D
DO-G13-025	FVB/NJ	dam	43	12	55	0.781818	1.65269e-05	6.7	0.7	9	2	0.667411	0.880599	5.2	1.4	9	2.442	0.157	expected	M	A
DO-G13-026	FVB/NJ	dam	23	2	25	0.92	9.71556e-06	5	1.4	7	1	0.792863	0.992911	4	0.5	7	2.843	0.178	expected	H	B
DO-G13-028	FVB/NJ	dam	30	16	46	0.652174	0.027038	7.8	1.7	8	0	0.513151	0.781226	5.4	2.4	11	2.335	0.146	expected	M	B
DO-G13-029	FVB/NJ	dam	21	10	31	0.677419	0.0353778	6.2	0.7	7	1	0.510723	0.827132	4.2	1.8	7	1.062	0.17	expected	M	C
DO-G13-033	FVB/NJ	dam	29	11	40	0.725	0.00321329	8	1.3	10	0	0.582423	0.850651	4.8	2.8	10	2.01	0.085	expected	M	C
DO-G13-034	FVB/NJ	dam	32	15	47	0.680851	0.00931192	6.7	2.1	NA	NA	0.545219	0.804866	4.8	2.2	10	2.011	0.176	expected	M	G
DO-G13-035	FVB/NJ	dam	34	18	52	0.653846	0.0182417	7.4	2.2	7	1	0.523065	0.775674	4.8	2.4	10	2.554	0.057	expected	M	C
DO-G13-036	FVB/NJ	dam	26	15	41	0.634146	0.0586376	8.2	1.5	8	0	0.486095	0.772384	4.8	3.8	11	0.953	0.114	expected	L	B
DO-G13-037	FVB/NJ	dam	20	25	45	0.444444	0.814351	9	1.3	11	0	0.30493	0.58767	3.5	5	11	2.048	0.121	expected	N	B
DO-G13-038	FVB/NJ	dam	30	15	45	0.666667	0.0178489	7.5	2.3	7	1	0.527049	0.795124	5	2.6	10	2.001	0.103	expected	M	G
DO-G13-039	FVB/NJ	dam	8	9	17	0.470588	0.685471	5.8	0.6	6	1	0.251543	0.694518	2.7	3	7	2.083	0.069	expected	N	B
DO-G13-040	FVB/NJ	dam	14	16	30	0.466667	0.707668	7.8	2.9	3	2	0.296715	0.639895	4.3	5	11	2.011	0.07	expected	N	G
DO-G13-041	FVB/NJ	dam	33	38	71	0.464789	0.761656	10.1	1	11	0	0.351478	0.579611	4.8	5.6	11	1.809	0.031	expected	N	A
DO-G13-042	FVB/NJ	dam	20	17	37	0.540541	0.371415	9.3	0.4	9	0	0.383424	0.69439	4.3	5	10	0.888	0.113	expected	N	B
DO-G13-043	FVB/NJ	dam	23	11	34	0.676471	0.0288063	5.7	2.4	7	0	0.517038	0.820434	3.2	2.4	10	2.585	0.119	expected	M	E
DO-G13-045	FVB/NJ	dam	8	6	14	0.571429	0.395264	7	2	NA	NA	0.325848	0.802894	3	2	9	1.271	0.216	expected	N	C
DO-G13-046	FVB/NJ	dam	23	0	23	1	1.19209e-07	4.6	0.8	2	1	0.920718	1	5	0	6	2.801	0.074	expected	H	B
DO-G13-047	FVB/NJ	dam	17	3	20	0.85	0.00128841	4	1.4	2	2	0.677316	0.969809	4	0.5	6	2.948	0.056	expected	M	D
DO-G13-048	FVB/NJ	dam	31	22	53	0.584906	0.13584	8.8	1.6	10	1	0.452807	0.71216	5.4	2.8	10	2.07	0.095	expected	N	B
DO-G13-049	FVB/NJ	dam	16	21	37	0.432432	0.837996	7.5	1.3	8	2	0.280601	0.58971	2.8	4.5	9	-0.147	0.026	low	X	G
DO-G13-050	FVB/NJ	dam	24	1	25	0.96	7.7486e-07	5	2.4	1	1	0.85387	0.999913	5.8	0.2	8	1.93	0.032	expected	H	A
DO-G13-051	FVB/NJ	dam	24	9	33	0.727273	0.00676549	4.7	3.2	7	4	0.570675	0.863301	3.4	1.4	10	2.303	0.212	expected	M	A
DO-G13-052	FVB/NJ	dam	28	17	45	0.622222	0.0675782	7.5	1.4	NA	NA	0.480237	0.756034	4.8	3	10	2.201	0.056	expected	L	B
DO-G13-054	FVB/NJ	dam	21	16	37	0.567568	0.255688	8	1.9	11	0	0.41029	0.719399	4	3.2	9	2.313	0.268	expected	N	F
DO-G13-056	FVB/NJ	dam	20	15	35	0.571429	0.24978	7	1.7	NA	NA	0.409949	0.726838	3.5	3.2	9	1.978	0.09	expected	N	B
DO-G13-057	FVB/NJ	dam	17	20	37	0.459459	0.744312	6.2	1.6	NA	NA	0.30561	0.616576	3	3.8	8	1.88	0.061	expected	N	B
DO-G13-059	FVB/NJ	dam	15	4	19	0.789474	0.00960541	4	2.1	8	0	0.595692	0.938503	2	0.8	8	1.903	0.07	expected	M	F
DO-G13-061	FVB/NJ	dam	11	13	24	0.458333	0.729372	6	2.5	9	0	0.271101	0.650614	2.3	2.7	9	1.884	0.139	expected	N	G
DO-G13-063	FVB/NJ	dam	23	9	32	0.71875	0.0100308	6.6	1.4	7	2	0.558713	0.858412	4.5	2	9	1.728	0.093	expected	M	E
DO-G13-064	FVB/NJ	dam	18	7	25	0.72	0.0216426	5	2.3	9	1	0.539528	0.874566	2.5	1.5	9	1.895	0.111	expected	M	E
DO-G13-065	FVB/NJ	dam	10	3	13	0.769231	0.0461426	2.8	2.1	7	1	0.531487	0.948043	1	1	7	2.521	0.127	expected	M	E
DO-123	FVB/NJ	dam	22	17	39	0.564103	0.261199	7.8	1.5	NA	NA	0.410719	0.712573	4.6	3.4	10	NA	NA	low	X	F
DO-OCA-45	FVB/NJ	dam	16	14	30	0.533333	0.427768	7.4	1.5	8	1	0.360105	0.703285	4.3	3	9	NA	NA	expected	N	G
(DO-681xCC001/Unc)F1-018	FVB/NJ	dam	22	24	46	0.478261	0.670631	9.4	2.7	NA	NA	0.338321	0.619622	NA	NA	NA	NA	NA	NA	N	A
(DO-681xCC001/Unc)F1-019	FVB/NJ	dam	27	30	57	0.473684	0.701679	11.8	1.8	NA	NA	0.347459	0.601308	NA	NA	NA	NA	NA	NA	N	A
(DO-832xCC001/Unc)F1-001	FVB/NJ	dam	21	5	26	0.807692	0.00124696	5.2	2.3	NA	NA	0.645942	0.934013	NA	NA	NA	NA	NA	NA	M	A
(DO-832xCC001/Unc)F1-002	FVB/NJ	dam	23	5	28	0.821429	0.000456117	7.3	1.5	NA	NA	0.668876	0.939401	NA	NA	NA	NA	NA	NA	M	A
(DO-832xCC001/Unc)F1-003	FVB/NJ	dam	11	0	11	1	0.000488281	6	1	NA	NA	0.843129	1	NA	NA	NA	NA	NA	NA	M	A
(DO-832xCC001/Unc)F1-004	FVB/NJ	dam	34	0	34	1	5.82077e-11	7.7	1.2	NA	NA	0.945467	1	NA	NA	NA	NA	NA	NA	M	A
(DO-832xCC001/Unc)F1-005	FVB/NJ	dam	23	0	23	1	1.19209e-07	8	0.8	NA	NA	0.920718	1	NA	NA	NA	NA	NA	NA	M	A
(DO-832xCC001/Unc)F1-008	FVB/NJ	dam	10	1	11	0.909091	0.00585938	5.5	0.5	NA	NA	0.694762	0.999697	NA	NA	NA	NA	NA	NA	M	A
(DO-832xCC001/Unc)F1-009	FVB/NJ	dam	8	4	12	0.666667	0.193848	6	1	NA	NA	0.405857	0.889396	NA	NA	NA	NA	NA	NA	M	A
(DO-600xCC005/TauUnc)F1-005	FVB/NJ	dam	21	2	23	0.913043	3.3021e-05	5.8	1.9	NA	NA	0.776354	0.992171	NA	NA	NA	NA	NA	NA	H	B
(DO-600xCC005/TauUnc)F1-007	FVB/NJ	dam	17	0	17	1	7.62939e-06	4.5	1.7	NA	NA	0.894652	1	NA	NA	NA	NA	NA	NA	H	B
(DO-600xCC005/TauUnc)F1-009	FVB/NJ	dam	5	0	5	1	0.03125	5	0	NA	NA	0.694254	1	NA	NA	NA	NA	NA	NA	H	B
(DO-600xCC005/TauUnc)F1-010	FVB/NJ	dam	11	2	13	0.846154	0.0112305	6.5	1.5	NA	NA	0.628833	0.983823	NA	NA	NA	NA	NA	NA	H	B
(DO-600xCC005/TauUnc)F1-011	FVB/NJ	dam	9	0	9	1	0.00195312	5	2.7	NA	NA	0.812634	1	NA	NA	NA	NA	NA	NA	H	B
(DO-732xCC005/TauUnc)F1-001	FVB/NJ	dam	13	0	13	1	0.00012207	3.3	2.5	NA	NA	0.865107	1	NA	NA	NA	NA	NA	NA	H	B
(DO-732xCC005/TauUnc)F1-002	FVB/NJ	dam	18	1	19	0.947368	3.8147e-05	6.7	3.1	NA	NA	0.811739	0.999872	NA	NA	NA	NA	NA	NA	H	B
(DO-732xCC005/TauUnc)F1-003	FVB/NJ	dam	21	1	22	0.954545	5.48363e-06	5.5	1.1	NA	NA	0.835452	0.999896	NA	NA	NA	NA	NA	NA	H	B
(DO-732xCC005/TauUnc)F1-008	FVB/NJ	dam	7	0	7	1	0.0078125	7	NA	NA	NA	0.767535	1	NA	NA	NA	NA	NA	NA	H	B
(DO-732xCC005/TauUnc)F1-009	FVB/NJ	dam	9	1	10	0.9	0.0107422	5	0	NA	NA	0.669197	0.99964	NA	NA	NA	NA	NA	NA	H	B
(DO-732xCC005/TauUnc)F1-010	FVB/NJ	dam	5	0	5	1	0.03125	5	NA	NA	NA	0.694254	1	NA	NA	NA	NA	NA	NA	H	B
(DO-732xCC005/TauUnc)F1-011	FVB/NJ	dam	2	0	2	1	0.25	2	NA	NA	NA	0.430741	1	NA	NA	NA	NA	NA	NA	H	B
(DO-732xCC005/TauUnc)F1-012	FVB/NJ	dam	5	0	5	1	0.03125	5	NA	NA	NA	0.694254	1	NA	NA	NA	NA	NA	NA	H	B
(CC042/GeniUncxCC001/Unc)F1-004	FVB/NJ	dam	3	3	6	0.5	0.65625	6	NA	NA	NA	0.166808	0.833192	NA	NA	NA	NA	NA	NA	N	A
(CC042/GeniUncxCC001/Unc)F1-005	FVB/NJ	dam	8	8	16	0.5	0.59819	8.5	0.5	NA	NA	0.272235	0.727765	NA	NA	NA	NA	NA	NA	N	A
(CC042/GeniUncxCC001/Unc)F1-006	FVB/NJ	dam	9	6	15	0.6	0.303619	7.5	1.5	NA	NA	0.36142	0.819958	NA	NA	NA	NA	NA	NA	M	A
(CC042/GeniUncxCC001/Unc)F1-007	FVB/NJ	dam	11	3	14	0.785714	0.0286865	7	0	NA	NA	0.559774	0.952858	NA	NA	NA	NA	NA	NA	M	A
(CC042/GeniUncxCC001/Unc)F1-008	FVB/NJ	dam	11	7	18	0.611111	0.240341	9	0	NA	NA	0.391441	0.813206	NA	NA	NA	NA	NA	NA	M	A
(CC042/GeniUncxCC001/Unc)F1-009	FVB/NJ	dam	14	3	17	0.823529	0.00636292	8.5	0.5	NA	NA	0.627499	0.963166	NA	NA	NA	NA	NA	NA	M	A
(CC042/GeniUncxCC001/Unc)F1-010	FVB/NJ	dam	6	4	10	0.6	0.376953	10	NA	NA	NA	0.31613	0.857433	NA	NA	NA	NA	NA	NA	M	A
(CC042/GeniUncxCC001/Unc)F1-012	FVB/NJ	dam	8	1	9	0.888889	0.0195312	9	NA	NA	NA	0.639037	0.99956	NA	NA	NA	NA	NA	NA	M	A
(CC042/GeniUncxCC001/Unc)F1-013	FVB/NJ	dam	5	1	6	0.833333	0.109375	6	NA	NA	NA	0.504753	0.998937	NA	NA	NA	NA	NA	NA	M	A
(CC042/GeniUncxCC001/Unc)F1-014	FVB/NJ	dam	10	2	12	0.833333	0.0192871	12	NA	NA	NA	0.602766	0.981937	NA	NA	NA	NA	NA	NA	M	A
(CC001/UncxCC039/Unc)F1-005	FVB/NJ	dam	11	0	11	1	0.000488281	6	1	NA	NA	0.843129	1	NA	NA	NA	NA	NA	NA	M	A
(CC001/UncxCC039/Unc)F1-006	FVB/NJ	dam	13	4	17	0.764706	0.0245209	8.5	0.5	NA	NA	0.554794	0.929511	NA	NA	NA	NA	NA	NA	M	A
(CC001/UncxCC039/Unc)F1-007	FVB/NJ	dam	11	0	11	1	0.000488281	6.5	10.5	NA	NA	0.843129	1	NA	NA	NA	NA	NA	NA	M	A
DO-G16-003	FVB/NJ	dam	20	20	40	0.5	0.562685	10.8	2.3	NA	NA	0.349604	0.650396	5	5	13	1.357	0.051	expected	N	A
DO-G16-007	FVB/NJ	dam	27	7	34	0.794118	0.000410698	7	2.2	NA	NA	0.650291	0.911874	5.4	1.4	10	2.176	0.299	expected	M	E
DO-G16-008	FVB/NJ	dam	15	6	21	0.714286	0.0391769	5.5	1.8	NA	NA	0.51718	0.881696	3.75	1.5	6	2.314	0.279	expected	M	A
DO-G16-011	FVB/NJ	dam	10	4	14	0.714286	0.0897827	5.3	2.1	NA	NA	0.475643	0.909828	3.33333	1.33333	8	2.326	0.206	expected	L	E
DO-G16-015	FVB/NJ	dam	30	14	44	0.681818	0.0113144	7.7	3.1	NA	NA	0.541763	0.809426	5	2.33333	14	1.157	0.247	expected	M	B
DO-G16-016	FVB/NJ	dam	26	17	43	0.604651	0.111026	11	1.5	NA	NA	0.458898	0.743096	6.5	4.25	14	1.529	0.144	expected	L	A
DO-G16-017	FVB/NJ	dam	20	12	32	0.625	0.107664	6	2.4	NA	NA	0.457664	0.780753	3.33333	2	9	2.557	0.112	expected	L	A
DO-G16-021	FVB/NJ	dam	16	20	36	0.444444	0.797484	9.8	3.1	NA	NA	0.289717	0.603767	4	5	13	2.213	0.134	expected	N	B
DO-G16-022	FVB/NJ	dam	17	8	25	0.68	0.0538761	6.3	0.8	NA	NA	0.495265	0.843619	4.25	2	7	2.194	0.267	expected	L	E
DO-G16-027	FVB/NJ	dam	20	9	29	0.689655	0.0307142	7.8	2.9	NA	NA	0.518557	0.841397	5	2.25	11	1.76	0.173	expected	M	A
DO-G16-034	FVB/NJ	dam	26	17	43	0.604651	0.111026	11	1.2	NA	NA	0.458898	0.743096	6.5	4.25	12	2.377	0.216	expected	L	B
DO-G16-037	FVB/NJ	dam	9	7	16	0.5625	0.40181	10	2.8	NA	NA	0.331087	0.782946	4.5	3.5	6	1.472	0.13	expected	N	B
DO-G16-040	FVB/NJ	dam	17	19	36	0.472222	0.69114	9.3	1.3	NA	NA	0.315602	0.63114	4.25	4.75	11	2.289	0.079	expected	N	B
DO-G16-042	FVB/NJ	dam	19	12	31	0.612903	0.140521	8	0.7	NA	NA	0.442561	0.772468	4.75	3	9	2.006	0.09	expected	N	F
DO-G16-046	FVB/NJ	dam	20	21	41	0.487805	0.622386	8.4	2.9	NA	NA	0.339637	0.636863	4	4.2	12	2.335	0.058	expected	N	F
DO-G16-047	FVB/NJ	dam	18	16	34	0.529412	0.432083	8.5	1.7	NA	NA	0.366126	0.690129	4.5	4	10	NA	NA	low	X	B
DO-G16-050	FVB/NJ	dam	18	2	20	0.9	0.000201225	5	2.1	NA	NA	0.746009	0.990723	4.5	0.5	5	2.423	0.077	expected	M	F
DO-G16-054	FVB/NJ	dam	22	10	32	0.6875	0.0250512	8	1.6	NA	NA	0.524226	0.833349	5.5	2.5	10	1.463	0.144	expected	M	E
DO-G16-061	FVB/NJ	dam	13	18	31	0.419355	0.859479	8.3	2.2	NA	NA	0.256057	0.590344	3.25	4.5	11	1.886	0.142	expected	N	B
DO-G16-069	FVB/NJ	dam	24	13	37	0.648649	0.0494359	9.3	2.4	NA	NA	0.493786	0.791506	6	3.25	12	1.406	0.265	expected	M	G
DO-G16-070	FVB/NJ	dam	21	17	38	0.552632	0.313551	9.8	1.1	NA	NA	0.397365	0.703763	5.25	4.25	11	1.96	0.232	expected	N	C
DO-G16-072	FVB/NJ	dam	22	14	36	0.611111	0.121492	9.8	0.4	NA	NA	0.452497	0.760525	5.5	3.5	10	1.888	0.155	expected	N	B
DO-G16-078	FVB/NJ	dam	12	6	18	0.666667	0.118942	4.8	1.3	NA	NA	0.449683	0.857168	3	1.5	6	2.528	0.141	expected	L	E
DO-G16-080	FVB/NJ	dam	16	10	26	0.615385	0.16347	6.8	2.9	NA	NA	0.430291	0.78748	4	2.5	10	2.017	0.302	expected	L	F
DO-G16-081	FVB/NJ	dam	33	16	49	0.673469	0.0106471	13	1.6	NA	NA	0.540066	0.796172	8.25	4	15	2.65	0.085	expected	M	B
DO-G16-084	FVB/NJ	dam	19	14	33	0.575758	0.243425	8.5	1.7	NA	NA	0.409724	0.734982	4.75	3.5	10	2.184	0.072	expected	N	B
DO-G16-091	FVB/NJ	dam	19	10	29	0.655172	0.068023	6.5	2.3	NA	NA	0.481349	0.813192	3.8	2	10	1.742	0.373	expected	L	B
DO-G16-092	FVB/NJ	dam	22	12	34	0.647059	0.0607247	8.5	1.5	NA	NA	0.485612	0.795631	5.5	3	10	2.195	0.16	expected	L	G
DO-G16-093	FVB/NJ	dam	14	9	23	0.608696	0.202436	6.5	2.6	NA	NA	0.412446	0.791221	3.5	2.25	9	2.239	0.024	expected	N
DO-G16-094	FVB/NJ	dam	33	6	39	0.846154	7.14963e-06	7.8	1.7	NA	NA	0.723321	0.941861	6.6	1.2	10	2.319	0.164	expected	M	C
DO-G16-095	FVB/NJ	dam	16	15	31	0.516129	0.5	8.3	0.8	NA	NA	0.346056	0.684665	4	3.75	9	2.154	0.189	expected	N	C
DO-G16-096	FVB/NJ	dam	23	11	34	0.676471	0.0288063	9	3.5	NA	NA	0.517038	0.820434	5.75	2.75	12	2.692	0.281	expected	M	F
DO-G16-098	FVB/NJ	dam	23	15	38	0.605263	0.127938	9.8	0.8	NA	NA	0.450555	0.751695	5.75	3.75	11	2.601	0.058	expected	N	B
DO-G16-099	FVB/NJ	dam	26	10	36	0.722222	0.00566549	7.6	3.6	NA	NA	0.571642	0.854307	5.2	2	12	1.942	0.123	expected	M	F
DO-G16-100	FVB/NJ	dam	10	8	18	0.555556	0.407265	9	0	NA	NA	0.336117	0.766228	5	4	9	1.451	0.166	expected	N	F
DO-G16-101	FVB/NJ	dam	12	4	16	0.75	0.0384064	6	1.2	NA	NA	0.531143	0.923966	4	1.33333	6	2.899	0.313	expected	M	E
DO-G16-102	FVB/NJ	dam	25	0	25	1	2.98023e-08	4.3	1.2	NA	NA	0.926761	1	4.16667	0	6	1.674	0.208	expected	H	E
DO-G16-103	FVB/NJ	dam	10	0	10	1	0.000976562	4.5	0.9	NA	NA	0.829227	1	5	0	6	NA	NA	expected	H	A
DO-G16-104	FVB/NJ	dam	7	4	11	0.636364	0.274414	4	1.4	NA	NA	0.363924	0.875378	2.33333	1.33333	11	2.556	0.063	expected	L	B
DO-G16-105	FVB/NJ	dam	43	9	52	0.826923	1.01888e-06	8.8	2.7	NA	NA	0.717139	0.917464	7.16667	1.5	14	2.424	0.217	expected	M	G
DO-G16-106	FVB/NJ	dam	17	9	26	0.653846	0.0843188	6.8	1.5	NA	NA	0.470592	0.819735	4.25	2.25	9	2.103	0.137	expected	L	F
DO-G16-107	FVB/NJ	dam	13	15	28	0.464286	0.714206	8.3	1.5	NA	NA	0.289097	0.643221	3.25	3.75	10	0.459	0.017	low	X	B
DO-G16-108	FVB/NJ	dam	11	5	16	0.6875	0.105057	8	1	NA	NA	0.460189	0.881557	5.5	2.5	9	1.996	0.032	expected	L	C
DO-G16-110	FVB/NJ	dam	15	18	33	0.454545	0.756575	8.5	0.9	NA	NA	0.292723	0.620452	3.75	4.5	9	1.468	0.134	expected	N	B
DO-G16-111	FVB/NJ	dam	21	8	29	0.724138	0.0120598	7.8	2.2	NA	NA	0.556819	0.868516	5.25	2	11	2.09	0.155	expected	M	E
DO-G16-112	FVB/NJ	dam	15	10	25	0.6	0.212178	8.7	2.6	NA	NA	0.411063	0.777257	5	3.33333	10	2.654	0.061	expected	N	B
DO-G16-114	FVB/NJ	dam	26	21	47	0.553191	0.280032	12.5	0.5	NA	NA	0.412931	0.690044	6.5	5.25	13	2.35	0.241	expected	N	F
DO-G16-115	FVB/NJ	dam	14	16	30	0.466667	0.707668	6.4	0.8	NA	NA	0.296715	0.639895	2.8	3.2	7	1.659	0.07	expected	N	F
DO-G16-116	FVB/NJ	dam	16	14	30	0.533333	0.427768	4.8	3.8	NA	NA	0.360105	0.703285	3.2	2.8	11	0.94	0.274	expected	N	C
DO-G16-117	FVB/NJ	dam	12	12	24	0.5	0.58059	6.8	1.1	NA	NA	0.309569	0.690431	3	3	7	2.606	0.292	expected	N	C
DO-G16-118	FVB/NJ	dam	17	2	19	0.894737	0.000364304	4.8	0	NA	NA	0.733988	0.990116	4.25	0.5	6	2.136	0.051	expected	M	F
DO-G16-119	FVB/NJ	dam	15	4	19	0.789474	0.00960541	5.5	2.2	NA	NA	0.595692	0.938503	3.75	1	8	2.37	0.169	expected	M	E
DO-G16-120	FVB/NJ	dam	21	15	36	0.583333	0.202516	9.3	1.9	NA	NA	0.424108	0.735663	5.25	3.75	11	1.764	0.091	expected	N	G
DO-G16-121	FVB/NJ	dam	16	8	24	0.666667	0.0757948	7.8	1.9	NA	NA	0.477188	0.835851	5.33333	2.66667	11	2.265	0.198	expected	L	C
DO-G16-122	FVB/NJ	dam	13	5	18	0.722222	0.0481262	5	2.4	NA	NA	0.511119	0.897749	4.33333	1.66667	7	2.015	0.074	expected	M	B
DO-G16-124	FVB/NJ	dam	15	0	15	1	3.05176e-05	3.8	1.1	NA	NA	0.881693	1	3.75	0	5	2.362	0.05	expected	H	E
DO-G16-125	FVB/NJ	dam	20	18	38	0.526316	0.435707	9.8	1.1	NA	NA	0.371433	0.679132	5	4.5	11	0.951	0.17	expected	N	B
DO-G16-126	FVB/NJ	dam	18	14	32	0.5625	0.298307	7.3	2.5	NA	NA	0.394015	0.725203	4.5	3.5	10	2.355	0.069	expected	N
DO-G16-127	FVB/NJ	dam	13	15	28	0.464286	0.714206	9.7	1.2	NA	NA	0.289097	0.643221	4.33333	5	11	2.355	0.055	expected	N	B
DO-G16-128	FVB/NJ	dam	13	6	19	0.684211	0.0835342	5	0.7	NA	NA	0.474121	0.866394	3.25	1.5	6	2.015	0.252	expected	L	A
DO-G16-129	FVB/NJ	dam	20	7	27	0.740741	0.00957865	7	0.7	NA	NA	0.569717	0.885345	5	1.75	8	1.595	0.117	expected	M	B
DO-G16-130	FVB/NJ	dam	16	23	39	0.410256	0.900205	9.8	2.9	NA	NA	0.264	0.563393	4	5.75	13	2.189	0.178	expected	N	F
DO-G16-131	FVB/NJ	dam	14	6	20	0.7	0.0576591	7	1.2	NA	NA	0.496544	0.874507	4.66667	2	9	2.302	0.093	expected	L
DO-G16-132	FVB/NJ	dam	5	12	17	0.294118	0.975479	4	0.8	NA	NA	0.109759	0.513123	1.25	3	5	2.577	0.071	expected	N
DO-G16-133	FVB/NJ	dam	22	18	40	0.55	0.317914	10.3	1.3	NA	NA	0.398496	0.697764	5.5	4.5	11	1.56	0.194	expected	N	F
DO-G16-134	FVB/NJ	dam	18	11	29	0.62069	0.132465	11.5	2.7	NA	NA	0.445116	0.783991	6	3.66667	14	2.379	0.132	expected	L
DO-G16-135	FVB/NJ	dam	21	9	30	0.7	0.021387	9.5	2.2	NA	NA	0.532714	0.847505	5.25	2.25	9	2.463	0.206	expected	M
DO-G16-137	FVB/NJ	dam	25	8	33	0.757576	0.00227569	10.3	2.9	NA	NA	0.605188	0.886581	6.25	2	10	NA	NA	expected	M
DO-G16-138	FVB/NJ	dam	14	3	17	0.823529	0.00636292	7	2.2	NA	NA	0.627499	0.963166	4.66667	1	9	NA	NA	expected	M
DO-G16-139	FVB/NJ	dam	7	6	13	0.538462	0.5	5	1	NA	NA	0.28652	0.782306	2.33333	2	NA	2.345	0.153	expected	N	G
DO-G16-140	FVB/NJ	dam	17	15	32	0.53125	0.430025	9.8	1.9	NA	NA	0.363214	0.696396	4.25	3.75	9	1.741	0.122	expected	N
DO-G13-44-001	FVB/NJ	dam	7	9	16	0.4375	0.772751	16	NA	NA	NA	0.217054	0.668913	7	9	16	-0.188	0.197	low	X	A
DO-G13-44-002	FVB/NJ	dam	33	8	41	0.804878	5.61107e-05	8.6	2.40832	11	3	0.676146	0.91104	6.8	1.6	11	2.173	0.219	expected	M	E
DO-G13-44-003	FVB/NJ	dam	30	22	52	0.576923	0.165875	10.4	1.51658	10	2	0.443476	0.705899	6	4.4	12	0.38	0.133	low	X	A
DO-G13-44-004	FVB/NJ	dam	15	7	22	0.681818	0.0669003	7.33333	5.68624	NA	NA	0.485602	0.853993	5	2.3	12	0.276	0.233	low	X	A
DO-G13-44-005	FVB/NJ	dam	27	4	31	0.870968	1.69766e-05	6.2	2.28035	7	1	0.739899	0.965257	5.4	0.8	9	2.291	0.259	expected	M	E
DO-G13-44-006	FVB/NJ	dam	18	3	21	0.857143	0.00074482	7	1	NA	NA	0.691107	0.971526	6	1	8	1.551	1.012	expected	M	E
DO-G13-44-007	FVB/NJ	dam	26	3	29	0.896552	7.61822e-06	7.25	1.70783	8	0	0.769924	0.980453	6.5	0.8	9	2.058	0.269	expected	M	E
DO-G13-44-008	FVB/NJ	dam	12	0	12	1	0.000244141	3	2.44949	1	0	0.854943	1	3	0	6	2.003	0.174	expected	H	A
DO-G13-44-009	FVB/NJ	dam	15	11	26	0.576923	0.278599	6.5	5.44671	6	7	0.391181	0.754009	3.8	2.8	14	0.358	0.232	low	X	E
DO-G13-44-010	FVB/NJ	dam	23	2	25	0.92	9.71556e-06	6.25	2.06155	5	2	0.792863	0.992911	5.8	0.5	8	1.702	0.213	expected	H	A
DO-G13-44-011	FVB/NJ	dam	16	6	22	0.727273	0.0262394	5.5	2.88675	5	2	0.536228	0.88811	4	1.5	9	2.38	0.299	expected	M	A
DO-G13-44-012	FVB/NJ	dam	23	10	33	0.69697	0.017541	8.25	1.89297	7	4	0.537018	0.839134	5.8	2.8	11	2.3	0.285	expected	M	E
DO-G13-44-013	FVB/NJ	dam	28	20	48	0.583333	0.156163	9.8	1.64317	10	2	0.444697	0.716737	5.6	4.2	11	1.981	0.289	expected	N
DO-G13-44-014	FVB/NJ	dam	7	22	29	0.241379	0.998842	5.8	1.92354	3	1	0.105579	0.403755	1.4	4.4	8	0.488	0.297	low	X	A
DO-G13-44-015	FVB/NJ	dam	27	9	36	0.75	0.00196659	7	3	10	1	0.603011	0.876133	5.2	1.8	10	1.878	0.221	expected	M
DO-G13-44-016	FVB/NJ	dam	23	12	35	0.657143	0.0447655	7	2.12132	7	2	0.498563	0.802336	4.6	2.4	10	2.357	0.284	expected	M	A
DO-G13-44-017	FVB/NJ	dam	22	0	22	1	2.38419e-07	5.5	1.29099	6	1	0.917308	1	5.5	0	7	2.08	0.256	expected	H	E
DO-G13-44-018	FVB/NJ	dam	14	12	26	0.538462	0.422509	6.5	3.41565	2	1	0.353214	0.719384	3.5	3	10	0.434	0.204	low	X	A
DO-G13-44-019	FVB/NJ	dam	29	27	56	0.517857	0.446927	11.4	2.19089	9	1	0.389272	0.645476	5.8	5.4	15	0.238	0.277	low	X	E
DO-G13-44-020	FVB/NJ	dam	19	14	33	0.575758	0.243425	8.5	4.65475	2	0	0.409724	0.734982	4.8	3.5	13	0.73	0.721	low	X	A
DO-G13-44-021	FVB/NJ	dam	18	3	21	0.857143	0.00074482	7	2	NA	NA	0.691107	0.971526	6	1	9	2.102	0.321	expected	M	E
DO-G13-44-022	FVB/NJ	dam	24	16	40	0.6	0.134094	10	2.82843	NA	NA	0.448935	0.74358	5.1	4.8	12	-0.306	0.732	low	X	A
DO-G13-44-023	FVB/NJ	dam	12	10	22	0.545455	0.415906	8	1	NA	NA	0.345272	0.739668	4	3.3	9	1.729	0.243	expected	N	A
DO-G13-44-024	FVB/NJ	dam	19	2	21	0.904762	0.000110626	5.5	3.10913	9	2	0.756996	0.991261	4.8	0.5	9	1.943	0.305	expected	M	A
DO-G13-44-025	FVB/NJ	dam	17	22	39	0.435897	0.831608	10	3.3665	12	3	0.287427	0.589281	NA	NA	12	0.442	0.249	low	X	E
DO-G13-44-026	FVB/NJ	dam	18	17	35	0.514286	0.5	11.6667	5.50757	NA	NA	0.353637	0.673721	6	5.7	18	-0.186	0.62	low	X	A
DO-G13-44-027	FVB/NJ	dam	20	12	32	0.625	0.107664	8.25	2.21736	9	1	0.457664	0.780753	5	3	11	0.967	0.449	low	X	A
