# Supplementary material for: A Multi-Megabase Copy Number Gain Causes Maternal Transmission Ratio Distortion on Mouse Chromosome 2
Source: PLoS Genet. 2015 Feb 13;11(2):e1004850. doi: 10.1371/journal.pgen.1004850 (PMC4334553; doi:10.1371/journal.pgen.1004850)
Supplement: S2 Table — Start and end positions (NCBI/37) and sizes are shown for the regions of the reference sequence exhibiting copy number gains. (XLSX) [file pgen.1004850.s014.xlsx]

## Sheet: Sheet1
Start	End	Size (bp)
77707714	77709614	1901
77710785	77724424	13640
77725118	77781088	55971
77781611	77789941	8331
77797229	77801895	4667
77808125	77833897	25773
77834954	77835677	724
77842120	77850834	8715
77857825	77865304	7480
		127202
