# Supplementary material for: A Multi-Megabase Copy Number Gain Causes Maternal Transmission Ratio Distortion on Mouse Chromosome 2
Source: PLoS Genet. 2015 Feb 13;11(2):e1004850. doi: 10.1371/journal.pgen.1004850 (PMC4334553; doi:10.1371/journal.pgen.1004850)
Supplement: S3 Table — (XLSX) [file pgen.1004850.s015.xlsx]

## Sheet: MDA
Marker	Chr	Pos.mm9	Pos.mm10	rsID
JAX00493970	chr2	77713063	77875006	rs27980963
JAX00096205	chr2	77727482	77889425	rs27980946
JAX00217061	chr2	77727663	77889606	rs46718711
JAX00096206	chr2	77734171	77896114	rs13460266
JAX00493971	chr2	77736062	77898005	rs27980897
JAX00493972	chr2	77736194	77898137	rs27980895
JAX00493973	chr2	77736599	77898542	rs27980893
JAX00493974	chr2	77741606	77903549	rs27980891
JAX00493975	chr2	77741665	77903608	rs27980889
JAX00493977	chr2	77742392	77904335	rs27980877
JAX00493978	chr2	77742924	77904867	rs27980871
JAX00493979	chr2	77748083	77910026	rs27966127
JAX00493980	chr2	77749847	77911790	rs27966113
JAX00493981	chr2	77749954	77911897	rs27966111
JAX00493983	chr2	77751502	77913445	rs27966107
JAX00217062	chr2	77762755	77924698	NA
JAX00217063	chr2	77763005	77924948	NA
JAX00217064	chr2	77764198	77926141	rs46599656
JAX00096208	chr2	77770060	77932003	rs27965990
JAX00096209	chr2	77775604	77937547	rs27965979
JAX00493987	chr2	77777413	77939356	rs27965972
JAX00493988	chr2	77777818	77939761	rs27965968
JAX00096210	chr2	77778398	77940341	rs27965959
JAX00493989	chr2	77779186	77941129	rs27965952
JAX00493990	chr2	77780829	77942772	rs27965934
JAX00493991	chr2	77780981	77942924	rs27965933
JAX00217065	chr2	77800680	77962623	rs47010871
JAX00494001	chr2	77808747	77970690	rs27946525
JAX00494000	chr2	77812550	77974493	rs27946534
JAX00493999	chr2	77812886	77974829	rs27946536
JAX00493997	chr2	77821385	77983328	rs27946589
JAX00493996	chr2	77821847	77983790	rs27946594
JAX00096213	chr2	77830072	77992015	rs27946628
JAX00494004	chr2	77859421	78021364	rs27946491
