# Supplementary material for: A Multi-Megabase Copy Number Gain Causes Maternal Transmission Ratio Distortion on Mouse Chromosome 2
Source: PLoS Genet. 2015 Feb 13;11(2):e1004850. doi: 10.1371/journal.pgen.1004850 (PMC4334553; doi:10.1371/journal.pgen.1004850)
Supplement: S4 Table — (XLSX) [file pgen.1004850.s016.xlsx]

## Sheet: MegaMUGA
Marker	Chr	Pos.mm9	Pos.mm10	rsID
JAX00493970	chr2	77713063	77875006	rs27980963
UNC3382181	chr2	77752962	77914905	rs27966088
UNC3383098	chr2	77829851	77991794	rs221248165
