# Supplementary material for: A Multi-Megabase Copy Number Gain Causes Maternal Transmission Ratio Distortion on Mouse Chromosome 2
Source: PLoS Genet. 2015 Feb 13;11(2):e1004850. doi: 10.1371/journal.pgen.1004850 (PMC4334553; doi:10.1371/journal.pgen.1004850)
Supplement: S5 Table — Extinct: CC lines that have gone extinct during the inbreeding process; PreCC: CC lines that are not fully inbred; Available: fully inbred CC lines that are available for purchase. Data sets have some degree of overlap. Expected allele frequency in the absence of TRD is 0.125. (XLSX) [file pgen.1004850.s017.xlsx]

## Sheet: Sheet1
group	n	WSB	non-WSB	AF	SE	Reference
Extinct	356	130.163	581.837	0.223711	0.0220867	unpublished
preCC 1	184	80.3254	287.675	0.279223	0.0330725	Aylor et al. 2011
preCC 2	155	68.1777	241.822	0.281933	0.0361401	Ferris et al. 2013
Available	67	16	118	0.119403	0.028012	CC Status website
