# Supplementary material for: A Multi-Megabase Copy Number Gain Causes Maternal Transmission Ratio Distortion on Mouse Chromosome 2
Source: PLoS Genet. 2015 Feb 13;11(2):e1004850. doi: 10.1371/journal.pgen.1004850 (PMC4334553; doi:10.1371/journal.pgen.1004850)
Supplement: S6 Table — There are two rows for each amplicon, one for the forward strand primer and one for the reverse strand primer. The reference position of the first based of the primer sequence is given (NCBI/37). (XLSX) [file pgen.1004850.s018.xlsx]

## Sheet: Sheet1
Sequence Name	Sequence 5'-3'	Position build 37
Chr2-TRD-4.51-F	CCT GGA AAG GGA TGG GTA ATG	4515931
Chr2-TRD-4.51-R	TCT TAG GAA AGG AGG CTA GGT	4516191
Chr2-TRD-73.66-F	GAA CAG AGA TTC TAG ACT GGC TAA TA	73507358
Chr2-TRD-73.66-R	CTC ACG GGA ATA CTT GTT GAT TG	73507576
Chr2-TRD-73.84-F	GCT TCT ACA ACA ATG CCC TTT C	73849529
Chr2-TRD-73.84-R	GTT TAA AAG CCT TGC TGG AGC TAG	73850118
Chr2-TRD-76.51-F	GTG ACG GAA AGA GTT AGG AAC A	76517042
Chr2-TRD-76.51-R	GTA AAT GTT CTC ATC CCA GTA GGT	76517522
Chr2-TRD-85.65-F	AGC CTA TAG GAT TGT GTT CTA ACC	85657874
Chr2-TRD-85.65-R	ACA GCC ATG TAC TAA TCT AAA CCT	85658306
Chr2-TRD-3.69-F	ATG CCA GGC AAG CAG AAT	3695886
Chr2-TRD-3.69-R	CCT AAT GGA ACC TGA GTG TCT G	3696120
Chr2-TRD-4.950-F	TGT GAG GGT GCC AGC CCC	4950007
Chr2-TRD-4.950-R	CCC AAA GCC ATG AAA TCC AAA G	4950660
Chr2-TRD-4.959-F	CAT GTC ATT GTG CTT GAC TGT G	4959143
Chr2-TRD-4.959-R	CCA AGC CAA AGG GAC AAT AAC	4959606
CHR2-TRD-40.5MB-Forward	GTG TAT GGT TGG AGC CCC ATG G	40537294
CHR2-TRD-40.5MB-Reverse	CCT TAG TCT TTC TCA AAT GGG ACA TGT C	40537907
CHR2-TRD-42.3MB-Forward	CAA CTC TCC TTG GGA AAC ATC AAA G	42334425
CHR2-TRD-42.3MB-Reverse	GGC ATG TGC CAC CAC CTC ATG	42335019
CHR2-TRD-42.7MB-Forward	GAT GAT AGG ATA GTT TAC TTA AGG GAC C	42799490
CHR2-TRD-42.7MB-Reverse	CAG AAA TGG GTG GGG TGG TGA G	42799932
CHR2-TRD-47.8MB-Forward	ATG AAG GAA CTA AAC AAA ACT ACC CAG G	47819448
CHR2-TRD-50.5MB-Forward	GAG AAG CCG TGC CCA GAT TG	50511377
CHR2-TRD-50.5MB-Reverse	GTT CCA GTG AAT TTG CCT TTG GTC A	50511849
